# Supplementary material for: Nuclear position modulates long-range chromatin interactions
Source: PLoS Genet. 2022 Oct 7;18(10):e1010451. doi: 10.1371/journal.pgen.1010451 (PMC9581366; doi:10.1371/journal.pgen.1010451)
Supplement: S1 Table — Coordinates: genome coordinates in the format chrX:Start-End. Chr: chromosome. Start: start position of BAC probe. End: end position of BAC probe. Probe: internal probe ID for purposes of figures. Cell_Type: Cell type for radial position data. Count: number of spots analyzed. LaminB1: Normalized Lamin-B1 Dam-ID signal in HFFs. Compartment: Compartment score from micro-C in HFFs. H3K27me3: H3K27me3 ChIP-seq signal in HFFs. H3K36me3: H3K36me3 ChIP-seq signal in HFFs. H3K4me3: HeK4me3 ChIP-seq signal in HFFs. LAD dist: end-to-end distance to nearest LAD in HFFs. Median R: median radial position. Mean R: mean radial position. Mode R: most common equi-area radial shell. Pearson: Pearson Correlation Coefficient (PCC) for correlation between radial position at one homolog and radial position at the other homolog. Spearman: Spearman correlation coefficient (SCC) for correlation between radial position at one homolog and radial position at the other homolog. (CSV) [file pgen.1010451.s009.csv]

Coordinates	chr	start	end	Probe	Cell_Type	count	LaminB1	Compartment	H3K27me3	H3K36me3	H3K4me3	LAD Dist	Median R	Mean R	Mode R	pearson	spearman
chr1:2370452-2570719	chr1	2370451	2570719	11	H1	12164	-1.172435406	0.450113	1.330312176	1.467781	2.006596	2595001	0.505813056	0.493565046	0	0.148343397	0.131397881
chr1:2370452-2570719	chr1	2370451	2570719	11	HFF	44703	-1.172435406	0.450113	1.330312176	1.467781	2.006596	2595001	0.704722822	0.66689508	2	0.041631886	0.053919299
chr1:5829956-6030168	chr1	5829955	6030168	23	H1	14667	-0.033168782	-0.31199	0.477823514	1.511682	0.942862	0	0.529621776	0.52079103	0	0.195806382	0.147801695
chr1:5829956-6030168	chr1	5829955	6030168	23	HFF	5728	-0.033168782	-0.31199	0.477823514	1.511682	0.942862	0	0.773866677	0.716532003	3	0.054584131	0.072939615
chr1:12708720-12865743	chr1	12708719	12865743	52	H1	48925	1.073469342	-0.215701	0.432151073	0.265538	0.105865	0	0.532730686	0.525837488	0	0.037467819	0.01691498
chr1:12708720-12865743	chr1	12708719	12865743	52	HFF	195825	1.073469342	-0.215701	0.432151073	0.265538	0.105865	0	0.766117871	0.713208334	3	0.02764701	0.046480647
chr1:18627684-18811214	chr1	18627683	18811214	73	H1	13795	1.066350153	-0.372427	2.317749008	0.469663	0.169653	0	0.557407415	0.540251183	1	0.142209114	0.137272023
chr1:18627684-18811214	chr1	18627683	18811214	73	HFF	1644	1.066350153	-0.372427	2.317749008	0.469663	0.169653	0	0.695013032	0.66276229	2	-0.056332471	-0.053321281
chr1:18566410-18766880	chr1	18566409	18766880	74	H1	15503	0.955380307	-0.491146	2.181327275	0.455887	0.170885	0	0.554551834	0.538198474	1	0.048280989	0.044094239
chr1:18566410-18766880	chr1	18566409	18766880	74	HFF	12993	0.955380307	-0.491146	2.181327275	0.455887	0.170885	0	0.667243868	0.639718297	2	0.076161365	0.094121246
chr1:20012370-20177632	chr1	20012369	20177632	80	H1	10969	0.597601441	0.012739	1.267489941	0.361766	0.145679	0	0.565386506	0.547388358	1	-0.020257787	-0.038792634
chr1:20012370-20177632	chr1	20012369	20177632	80	HFF	9062	0.597601441	0.012739	1.267489941	0.361766	0.145679	0	0.622419491	0.603772396	1	0.092963102	0.105320423
chr1:22000500-22169683	chr1	22000499	22169683	89	H1	17648	-1.372327714	0.447956	0.800238885	1.067354	1.224341	1640499	0.564314793	0.543972768	1	-0.071794917	-0.101190103
chr1:22000500-22169683	chr1	22000499	22169683	89	HFF	10517	-1.372327714	0.447956	0.800238885	1.067354	1.224341	1640499	0.566765297	0.54988337	1	0.148946411	0.16083732
chr1:22223363-22394657	chr1	22223362	22394657	91	H1	28021	-0.713826561	0.3337685	2.293623453	0.450761	0.158369	1863362	0.568956132	0.549930963	1	0.089343785	0.079635243
chr1:22223363-22394657	chr1	22223362	22394657	91	HFF	54496	-0.713826561	0.3337685	2.293623453	0.450761	0.158369	1863362	0.56661731	0.550115381	1	0.129138351	0.141857542
chr1:30019372-30176280	chr1	30019371	30176280	120	H1	16837	1.075826896	-0.410296	1.202196434	0.437116	0.172535	0	0.572665181	0.555646593	1	-0.042420551	-0.076857105
chr1:30019372-30176280	chr1	30019371	30176280	120	HFF	5011	1.075826896	-0.410296	1.202196434	0.437116	0.172535	0	0.721362382	0.688346369	2	0.056206739	0.06913965
chr1:58032483-58191458	chr1	58032482	58191458	232	HFF	3525	1.151575739	-0.44369	0.648007961	0.363751	0.158897	0	0.760608196	0.706631552	3	0.033430245	0.031427281
chr1:63059761-63224942	chr1	63059760	63224942	255	HFF	4756	1.296008698	-0.705446	0.860822255	0.33169	0.162231	0	0.754690006	0.695209825	3	-0.014448529	0.009254598
chr1:88222723-88418471	chr1	88222722	88418471	354	HFF	12203	1.024093119	-0.371823	0.492338391	0.303428	0.151882	0	0.68727085	0.647684715	2	0.010765961	0.016744483
chr1:89759076-89913486	chr1	89759075	89913486	360	HFF	14447	-0.756168288	0.280175	0.721626944	0.699303	1.224763	119075	0.666666657	0.631643188	2	0.008475526	0.011309851
chr1:96067993-96226766	chr1	96067992	96226766	385	HFF	20434	0.984504341	-0.227192	0.492561282	0.32052	0.16711	0	0.645891279	0.618587358	1	-0.001696113	-0.00284072
chr1:97025756-97207860	chr1	97025755	97207860	389	HFF	472	-0.535425976	0.112747	0.377913342	0.590639	0.197888	70755	0.635935828	0.607347749	1	0.209461294	0.225859868
chr1:105256971-105427280	chr1	105256970	105427280	422	HFF	105553	0.556105	-0.319932	0.322684898	0.288527	0.154962	0	0.604715288	0.585016769	1	0.018041199	0.021038035
chr1:107482706-107645471	chr1	107482705	107645471	433	HFF	3510	0.893915061	-0.21659	0.728549349	0.319538	0.151866	0	0.607599899	0.590342079	1	0.010455969	0.014648713
chr1:109469003-109662490	chr1	109469002	109662490	441	HFF	6334	-1.37454	0.625181	0.606643737	1.443177	2.486724	829002	0.578655168	0.556712028	1	0.006417983	0.016646515
chr1:115549998-115729561	chr1	115549997	115729561	463	HFF	45515	-0.518284442	0.209104	0.963508469	0.732482	0.620207	0	0.568373591	0.555963469	1	0.032740047	0.031813813
chr1:118815747-118989848	chr1	118815746	118989848	476	HFF	36262	0.243928664	-0.055479	0.647785103	0.725651	0.687347	0	0.561366826	0.550592995	0	0.030984519	0.034526244
chr4:54270489-54435016	chr4	54270488	54435016	220	HFF	2941	0.41496208	0.206905	1.185634432	1.038636	0.1683	0	0.599586993	0.585629469	1	0.002985016	0.009056591
chr4:54542458-54695030	chr4	54542457	54695030	221	HFF	2422	0.176366859	0.181271	0.870269768	0.457916	0.676709	0	0.604131579	0.587567273	1	0.020997892	0.019735173
chr4:54794389-54995522	chr4	54794388	54995522	222	HFF	407	1.095503021	0.059365	1.145701119	0.347863	0.149381	0	0.616517514	0.586384416	0	0.006723967	0.016355662
chr4:55236650-55437873	chr4	55236649	55437873	224	HFF	746	0.069186291	0.357856	0.808751803	0.887015	1.28286	0	0.58542259	0.574235057	1	-0.044278552	-0.028537747
chr4:55367317-55516239	chr4	55367316	55516239	225	HFF	1095	-0.969704782	0.355948	0.361344884	1.48102	1.360055	22316	0.608246326	0.591569479	1	0.006187865	0.022360714
chr4:55586514-55775729	chr4	55586513	55775729	226	HFF	451	0.860761238	0.1781315	1.006980529	0.276681	0.148049	0	0.609628946	0.580995579	0	0.049148106	0.055600805
chr4:55771264-55948311	chr4	55771263	55948311	226.5	HFF	451	0.540781255	0.177272	0.783269399	0.707121	0.82746	0	0.60040465	0.579456361	0	0.045527003	0.043242954
chr4:56986599-57145686	chr4	56986598	57145686	231	HFF	629	-1.013384681	0.505086	0.350163938	1.451599	0.84963	39315	0.628179073	0.604261233	1	0.068955972	0.093672385
chr4:150978278-151124968	chr4	150978277	151124968	607	HFF	22063	-0.916702526	0.376684	0.575520972	0.552742	1.808365	1228277	0.776575655	0.70957763	3	0.015984605	0.036728539
chr4:151276235-151444375	chr4	151276234	151444375	609	HFF	13542	-1.094214182	0.487448	0.751943949	0.396012	0.630531	1526234	0.790466696	0.720677844	3	0.025709406	0.04899459
chr4:151542618-151679223	chr4	151542617	151679223	610	HFF	25090	-1.069773155	0.293874	0.912178728	0.47881	0.162168	1970778	0.778589979	0.709324499	3	0.020130123	0.037304845
chr4:151942841-152102227	chr4	151942840	152102227	611	HFF	6031	-1.138445883	0.588924	1.326381529	0.446705	0.160589	1547774	0.775726408	0.709292112	3	0.037414428	0.058921791
chr4:152319857-152499280	chr4	152319856	152499280	613	HFF	10131	-0.848050786	0.286787	0.282481869	0.614998	0.357314	1150721	0.59976396	0.583909497	0	0.058581432	0.063073484
chr4:152521629-152677396	chr4	152521628	152677396	614	HFF	13686	-0.547348866	0.386919	1.156972608	0.556837	1.321251	972605	0.792386308	0.72090025	3	0.039378428	0.055471116
chr4:152712785-152899106	chr4	152712784	152899106	614.5	HFF	25346	-0.582101578	0.312269	0.74148002	0.699194	0.592797	750895	0.766938746	0.703794096	3	0.041689288	0.061747118
chr4:152897611-153104002	chr4	152897610	153104002	615	HFF	8160	-0.471349886	0.337317	1.543127602	0.54975	0.503318	545999	0.796607651	0.727215103	3	0.041351908	0.064749127
chr4:153155366-153328553	chr4	153155365	153328553	616	HFF	17637	-1.11551733	0.475891	0.651447514	0.919255	0.708536	321448	0.80309996	0.731836422	3	0.024958108	0.049522232
chr4:153347385-153505952	chr4	153347384	153505952	617	HFF	3524	-0.97339857	0.583919	0.392814031	0.567627	1.029579	144049	0.808297887	0.737388498	3	0.052154127	0.082812203
chr4:153567331-153719454	chr4	153567330	153719454	618	HFF	23501	0.02382174	0.401635	0.792137614	0.866583	0.264589	0	0.808258742	0.735227743	3	0.018446871	0.020155629
chr17:21275224-21478206	chr17	21275223	21478206	86	HFF	33305	-0.562268439	-0.73709	1.01834887	0.734349	0.917727	0	0.426718473	0.437595717	0	0.014961103	0.013524318
chr17:30088607-30263568	chr17	30088606	30263568	121	HFF	73328	-1.33847486	0.345064	0.913279074	0.987571	0.807467	2128606	0.470087975	0.458263263	0	-0.014358461	-0.016436816
chr17:30541950-30739347	chr17	30541949	30739347	123	HFF	73804	-1.080790541	0.513408	0.392365783	0.287407	1.117758	2008052	0.604715288	0.580506596	0	-0.002700807	0.00031029
chr17:35268047-35441605	chr17	35268046	35441605	142	HFF	44559	-0.126667046	-0.490691	0.749998943	0.786275	1.011863	0	0.465683758	0.470236472	0	-0.005357044	-0.006918284
chr17:36387557-36574537	chr17	36387556	36574537	146	HFF	51416	0.248058	NA	0.4026989	1.04832	2.148607	0	0.460695207	0.46227015	0	-0.000332659	-0.003726634
chr17:38743490-38939529	chr17	38743489	38939529	156	HFF	57025	-1.323585716	0.466649	0.338413977	2.397454	3.91271	493489	0.464292765	0.454347872	0	-0.000597771	-0.002149478
chr17:48502127-48689497	chr17	48502126	48689497	195	HFF	21129	-0.433772173	0.182225	4.339099754	0.429492	0.61117	42126	0.47012341	0.461769238	0	0.043271087	0.041433697
chr17:51274883-51467771	chr17	51274882	51467771	206	HFF	11770	0.694803757	-1.40525	0.746023542	0.568258	0.158394	0	0.507456973	0.501365688	0	0.001476484	-0.000605521
chr17:63767295-63927790	chr17	63767294	63927790	256	HFF	16676	-1.349483531	0.462302	0.835508146	1.532614	2.332819	1322211	0.532103732	0.502158733	0	0.019865372	0.030909467
chr17:65509812-65678200	chr17	65509811	65678200	263	HFF	2991	0.191029947	-0.076026	1.012329714	0.659141	0.795997	0	0.533997655	0.511849673	0	0.000841736	-0.007606034
chr18:2535852-2706101	chr18	2535851	2706101	11	HFF	7624	-0.732221272	0.344656	0.413157506	0.927964	1.62619	315851	0.41722852	0.430228138	0	0.026293279	0.019231895
chr18:34992712-35151964	chr18	34992711	35151964	141	HFF	7907	-0.313408729	-0.030675	0.594405672	0.614626	0.614424	0	0.479420841	0.488373859	0	0.001202301	-0.001468397
chr18:40596627-40761745	chr18	40596626	40761745	163	HFF	4408	0.643518404	-0.281394	0.388497688	0.278967	0.174064	0	0.666666657	0.625643187	0	-0.027253168	-0.025933648
chr18:41537839-41727804	chr18	41537838	41727804	167	HFF	7721	0.833449928	-0.462078	0.515077888	0.356843	0.165699	0	0.498706341	0.508514351	0	0.018789073	0.017474173
chr18:46316194-46486760	chr18	46316193	46486760	186	HFF	8294	0.489770672	-0.079317	1.755649124	0.424611	0.180266	0	0.514928758	0.511973529	0	-0.002353538	-0.002259571
chr18:48016595-48189106	chr18	48016594	48189106	193	HFF	3005	0.611217237	-0.318612	2.223192493	0.480985	0.302853	0	0.500865817	0.500287184	0	-0.002554811	-0.004570231
chr18:62276744-62456847	chr18	62276743	62456847	250	HFF	4940	0.14961831	-0.034082	1.458908744	0.577476	0.225967	0	0.552441582	0.534016625	0	0.039850087	0.043728061
chr18:75525180-75695249	chr18	75525179	75695249	303	HFF	13015	0.696848323	-0.244219	1.093109582	0.414056	0.207371	0	0.55278638	0.539856752	0	-0.00184528	-0.000356496
