# Supplementary material for: Nuclear position modulates long-range chromatin interactions
Source: PLoS Genet. 2022 Oct 7;18(10):e1010451. doi: 10.1371/journal.pgen.1010451 (PMC9581366; doi:10.1371/journal.pgen.1010451)
Supplement: S2 Table — Chr: chromosome. Probe1: Upstream internal probe ID. Probe2: Downstream internal probe ID. Region: probeset that probe pair belong to. Cell_Type: Cell type. Count: Number of spot pairs analyzed. 100nm: Number of spot pairs within 100 nm. 350nm: Number of spot pairs within 350 nm. 1um: Number of spot pairs within 1 micron. Median: Median distance between spots. SD: standard deviation in distance between spots. Mean: mean distance between spots. CoV: Coefficient of variation in distance between spots. Pearson_spotvspot: PCC for correlation between radial position at upstream spot and radial position at downstream spot. Spearman_spotvspot: SCC for correlation between radial position at upstream spot and radial position at downstream spot. Pearson_r1vdist: PCC for correlation between radial position at upstream spot and distance between spots. Spearman_r1vdist: SCC for correlation between radial position at upstream spot and distance between spots. Pearson_r2vdist: PCC for correlation between radial position at downstream spot and distance between spots. Spearman_r2vdist: SCC for correlation between radial position at downstream spot and distance between spots. Slope_r1vdist: slope of linear model between radial position at upstream spot and distance between spots. Slope_r2vdist: slope of linear model between radial position at downstream spot and distance between spots. ANOVA_r1vdist: p-value of ANOVA test comparing spatial distance between spots by radial bin of upstream spot. ANOVA_r2vdist: p-value of ANOVA test comparing spatial distance between spots by radial bin of downstream spot. (CSV) [file pgen.1010451.s010.csv]

chr	Probe1	Probe2	Region	Cell_Type	Count	100nm	350nm	1um	Median	SD	Mean	CoV	pearson_spotvspot	spearman_spotvspot	pearson_r1vdist	spearman_r1vdist	pearson_r2vdist	spearman_r2vdist	slope_r1vdist	slope_r2vdist	ANOVA_r1vdist	ANOVA_r2vdist
1	11	23	Chr1 Set 1	H1	2304	12	206	1354	0.883497109	0.61825513	0.992844927	0.62271067	0.871527785	0.8764947	-0.102905018	-0.118122429	-0.050497734	-0.043660133	-0.333608155	-0.153525668	7.42E-07	0.015345431
1	11	52	Chr1 Set 1	H1	5849	13	235	1563	1.601807929	1.219378383	1.851467826	0.658600904	0.594734936	0.585653157	-0.13826819	-0.15624581	-0.110347712	-0.129468817	-0.830413304	-0.667227208	2.32E-26	2.60E-17
1	11	52	Chr1 Set 1	HFF	44806	233	2348	14257	1.425528824	1.582754645	1.795664965	0.881430933	0.802490371	0.746428334	-0.028538396	-0.018225608	-0.196928636	-0.255293514	-0.210577876	-1.543370012	1.52E-09	0
1	23	52	Chr1 Set 1	H1	7698	21	294	2216	1.515514928	1.166080809	1.763954545	0.661060577	0.621313663	0.610434619	-0.095776112	-0.128324394	-0.117767525	-0.136504258	-0.538037191	-0.673832399	3.73E-17	3.50E-25
1	23	52	Chr1 Set 1	HFF	2030	18	268	1369	0.734687151	0.811894331	0.928894823	0.874043337	0.861440301	0.811112809	-0.100815591	-0.131906418	-0.120947779	-0.185860235	-0.357762482	-0.44992143	5.34E-06	4.60E-08
1	11	73	Chr1 Set 1	H1	1389	1	33	295	1.817953548	1.553997429	2.24269142	0.692916295	0.487360928	0.480655778	-0.134702685	-0.197921836	-0.086088121	-0.090700205	-1.076574377	-0.735440189	4.69E-07	0.001320356
1	23	73	Chr1 Set 1	H1	2736	5	65	557	1.86469454	1.507629741	2.2072253	0.683042977	0.517233246	0.510026266	-0.163755627	-0.202805679	-0.128396025	-0.140960857	-1.178692887	-1.029375231	6.70E-18	1.57E-11
1	52	73	Chr1 Set 1	H1	8572	20	236	1946	1.663006	1.174368006	1.888835474	0.621741821	0.567748945	0.555183755	-0.148227911	-0.16523428	-0.091969706	-0.089795384	-0.824968446	-0.57974875	2.62E-43	1.44E-17
1	52	73	Chr1 Set 1	HFF	1147	8	110	507	1.070863	0.960228924	1.270658755	0.755693785	0.778882397	0.731429739	-0.050169893	-0.073381851	-0.301087634	-0.371099213	-0.221251157	-1.320801485	0.089443576	1.83E-25
1	11	74	Chr1 Set 1	H1	2325	3	57	494	1.831169155	1.532790407	2.204017197	0.695453016	0.499879876	0.494867719	-0.107365821	-0.164142776	-0.048027214	-0.054081203	-0.879365654	-0.401003559	2.11E-07	0.020564851
1	11	74	Chr1 Set 1	HFF	8414	22	281	1908	1.798791696	1.665884387	2.188604387	0.761162866	0.706738617	0.659266567	-0.107291241	-0.105565006	-0.155057307	-0.125342788	-0.858566327	-1.246979688	5.69E-23	1.96E-46
1	23	74	Chr1 Set 1	H1	2408	6	62	511	1.84906547	1.459920736	2.160792789	0.675641248	0.53809002	0.541038596	-0.142974699	-0.186625685	-0.125395902	-0.130150373	-1.009517647	-1.009308572	1.81E-12	6.64E-10
1	52	74	Chr1 Set 1	H1	9395	26	311	2239	1.600684	1.099060702	1.795710036	0.612047981	0.60353314	0.591929166	-0.148483749	-0.176434514	-0.076684659	-0.088415763	-0.760436301	-0.444746542	1.86E-47	9.85E-14
1	52	74	Chr1 Set 1	HFF	19217	117	1246	7493	1.230100419	1.288662639	1.572608409	0.819442801	0.775635848	0.722356378	0.001116407	0.01103579	-0.218132442	-0.246499824	0.006752202	-1.339527412	0.877016509	1.02E-205
1	73	74	Chr1 Set 1	H1	1093	608	1077	1081	0.092724914	0.509260703	0.149399779	3.408711217	0.983883805	0.986585125	0.091731162	0.03103341	0.034333263	0.018840636	0.264798882	0.099036651	0.002400459	0.256747516
1	11	80	Chr1 Set 1	HFF	6103	8	61	502	2.740530033	1.908694311	3.060720884	0.623609399	0.606500624	0.548995911	-0.031058969	-0.008387436	-0.22747793	-0.25198802	-0.297086583	-2.216565163	0.015246605	1.82E-72
1	23	80	Chr1 Set 1	H1	4638	8	131	938	1.824599241	1.360962304	2.110696934	0.644792856	0.485906922	0.472567832	-0.074972397	-0.089585481	-0.111920049	-0.119368169	-0.512017294	-0.791550001	3.19E-07	2.10E-14
1	23	80	Chr1 Set 1	HFF	3223	16	138	878	1.509611937	1.00340579	1.67224187	0.60003628	0.609767423	0.532131761	0.0090237	0.028096732	-0.283933639	-0.312000188	0.043663292	-1.443033271	0.608580714	8.00E-61
1	52	80	Chr1 Set 1	H1	10007	21	306	2185	1.739853	1.167834006	1.928057607	0.605704934	0.537941044	0.521819019	-0.129680742	-0.15978538	-0.080402463	-0.083002304	-0.715847794	-0.490616549	8.70E-39	7.94E-16
1	52	80	Chr1 Set 1	HFF	14280	28	334	2678	1.941399703	1.625388106	2.315003288	0.702110496	0.645316647	0.584935382	0.082911903	0.128607446	-0.223990044	-0.254706372	0.621040004	-1.862101474	3.27E-23	7.63E-162
1	11	89	Chr1 Set 1	H1	2423	2	42	428	2.027597205	1.763507212	2.482695607	0.710319544	0.435617165	0.425332475	-0.167230238	-0.232312184	-0.051280054	-0.085705171	-1.553705604	-0.489324591	1.17E-16	0.011584101
1	11	89	Chr1 Set 1	HFF	5904	4	40	315	3.348275331	2.100390437	3.658131623	0.574170274	0.508964842	0.45343242	0.084886085	0.146944165	-0.246754604	-0.268453165	0.896637356	-2.912615126	6.45E-11	1.30E-82
1	23	89	Chr1 Set 1	H1	2889	4	77	551	2.014070422	1.61193634	2.362409287	0.682327296	0.48973285	0.472915556	-0.151017916	-0.190492948	-0.091035922	-0.108371461	-1.159735574	-0.787391205	3.34E-16	9.53E-07
1	23	89	Chr1 Set 1	HFF	731	0	7	114	2.010196167	1.185729817	2.199425566	0.539108863	0.40178261	0.347512934	0.184583808	0.259843422	-0.24829183	-0.283209267	1.031452325	-1.65614766	5.03E-07	9.86E-12
1	52	89	Chr1 Set 1	H1	11316	34	313	2273	1.795642	1.255144324	2.019450635	0.621527609	0.517586555	0.499897552	-0.124223149	-0.156163893	-0.063595385	-0.081290536	-0.734524778	-0.423357103	3.72E-40	1.28E-11
1	52	89	Chr1 Set 1	HFF	19363	24	373	2851	2.122773128	1.779410599	2.556030001	0.69616186	0.554702461	0.481085195	0.176039054	0.24961381	-0.195050511	-0.222144185	1.470783599	-1.948563859	1.46E-134	2.50E-165
1	73	89	Chr1 Set 1	H1	2512	15	182	993	1.165833083	0.812647944	1.302005301	0.624151026	0.753538121	0.731700716	-0.131476339	-0.120341856	-0.124644776	-0.130825547	-0.575184737	-0.563140043	3.71E-11	3.64E-10
1	74	89	Chr1 Set 1	H1	2141	14	108	819	1.182775277	0.909190552	1.348511553	0.674217844	0.729776812	0.71170903	-0.110462733	-0.110379485	-0.084644937	-0.087721909	-0.568627561	-0.436054479	2.99E-07	8.81E-05
1	74	89	Chr1 Set 1	HFF	2849	14	157	991	1.29169982	0.775315084	1.381525571	0.561202123	0.713258203	0.66732671	0.167873855	0.198823502	-0.164922094	-0.170587248	0.619966993	-0.696690852	1.87E-19	8.02E-19
1	80	89	Chr1 Set 1	HFF	414	0	44	253	0.866789758	0.474267881	0.921074466	0.514907208	0.839863357	0.834572512	0.107480483	0.098729995	-0.029430127	-0.031847453	0.267234626	-0.080505545	0.028769556	0.550418367
1	11	91	Chr1 Set 1	H1	5419	12	114	1040	1.869767761	1.525027216	2.233136287	0.68290826	0.448526601	0.431551025	-0.123238144	-0.161829894	-0.068021144	-0.09231936	-0.985308649	-0.548508769	8.65E-20	5.39E-07
1	11	91	Chr1 Set 1	HFF	10872	16	155	1339	2.377890855	1.896786857	2.808270721	0.675428777	0.466817972	0.40965046	0.047633462	0.077818559	-0.213903622	-0.207763794	0.44497184	-2.103885997	6.73E-07	1.01E-112
1	23	91	Chr1 Set 1	H1	2498	7	71	463	2.027068788	1.594830104	2.372771678	0.672138039	0.503375471	0.495983749	-0.139281677	-0.17872011	-0.081825849	-0.106047345	-1.066421988	-0.70416552	2.71E-12	4.23E-05
1	23	91	Chr1 Set 1	HFF	1447	2	37	281	1.8261522	1.133945642	1.987755409	0.570465379	0.536241753	0.454678083	0.138518356	0.22387938	-0.289194325	-0.318915649	0.749290374	-1.903464218	1.22E-07	2.84E-29
1	52	91	Chr1 Set 1	H1	19511	50	559	3851	1.828643	1.253999504	2.046936811	0.61262248	0.515798292	0.501000254	-0.155428674	-0.179108076	-0.068942712	-0.077641983	-0.911185244	-0.452597161	9.26E-106	5.37E-22
1	52	91	Chr1 Set 1	HFF	51768	93	1050	7599	2.101302732	1.63559312	2.445075786	0.668933507	0.550920263	0.487067425	0.142445907	0.209910276	-0.186453723	-0.225698458	1.091656654	-1.633155442	9.10E-233	0
1	73	91	Chr1 Set 1	H1	8134	28	416	2946	1.229855	0.811739017	1.370633006	0.59223659	0.730718121	0.71966895	-0.112541681	-0.103540477	-0.131506976	-0.12432828	-0.489533284	-0.575872115	2.42E-24	1.05E-32
1	73	91	Chr1 Set 1	HFF	910	4	42	272	1.416484158	0.825609619	1.507173918	0.547786562	0.620174448	0.592252012	-0.094675316	-0.089732004	0.177683597	0.203545776	-0.401954687	0.685711877	0.004256593	6.83E-08
1	74	91	Chr1 Set 1	H1	8580	32	414	3138	1.22493823	0.796828732	1.357520978	0.58697342	0.734510061	0.720447037	-0.116846279	-0.106013658	-0.108540222	-0.095628173	-0.493645746	-0.465141386	1.81E-27	6.62E-24
1	74	91	Chr1 Set 1	HFF	8358	31	352	2361	1.440969327	0.945674304	1.586243872	0.596172077	0.682326362	0.640172157	-0.088233878	-0.10881765	0.136000138	0.16946502	-0.447178771	0.630414663	6.42E-16	8.51E-36
1	80	91	Chr1 Set 1	HFF	5872	149	1950	4582	0.474430365	0.535755703	0.660869234	0.810683377	0.88782145	0.870672796	-0.028983148	-0.050791195	0.041144613	0.022429631	-0.079745344	0.115882719	0.026354843	0.001613066
1	89	91	Chr1 Set 1	H1	2158	404	1984	2151	0.180007255	0.257470176	0.20626616	1.24824245	0.984811081	0.985545327	0.038833582	0.014357418	0.010329203	0.017252916	0.054915639	0.014587069	0.07129072	0.63153285
1	89	91	Chr1 Set 1	HFF	5568	206	2208	5553	0.407584457	0.264110268	0.412332469	0.640527458	0.959035376	0.952436451	-0.029699663	-0.027960397	-0.028811463	-0.019600354	-0.041646398	-0.042456906	0.026681135	0.031567317
1	23	120	Chr1 Set 1	HFF	707	2	31	235	1.330532491	0.962006678	1.540498068	0.624477692	0.608153856	0.543859753	-0.08894812	-0.075138518	-0.262388675	-0.258916843	-0.403036129	-1.161200116	0.018001418	1.35E-12
1	52	120	Chr1 Set 1	H1	14607	25	354	2557	2.055863	1.478997647	2.33217092	0.634172064	0.442765661	0.426628623	-0.093912554	-0.119354061	-0.026691884	-0.039797981	-0.650860388	-0.195495239	5.61E-30	0.001254174
1	52	120	Chr1 Set 1	HFF	2433	7	150	1017	1.131109304	0.904537867	1.326577772	0.681858151	0.756831557	0.68209565	-0.086895501	-0.074943595	-0.203682287	-0.242488025	-0.352398351	-0.840385754	1.77E-05	3.38E-24
1	80	120	Chr1 Set 1	H1	4507	9	128	892	1.923663	1.376950486	2.167506059	0.635269498	0.471963202	0.455928549	-0.007659273	-0.024403989	-0.052891476	-0.063097965	-0.055045092	-0.378001378	0.607207231	0.000381838
1	80	120	Chr1 Set 1	HFF	2238	12	96	648	1.439538039	1.068091882	1.613465462	0.661986207	0.610298561	0.545819157	-0.07968127	-0.073381953	-0.002905265	-0.03696622	-0.388366454	-0.014383107	0.000161027	0.890742809
1	89	120	Chr1 Set 1	H1	8095	22	213	1782	1.717389	1.22702131	1.953616111	0.628076982	0.55118951	0.53118556	-0.036785775	-0.05492111	-0.076278239	-0.08858394	-0.22893426	-0.483155487	0.000931937	6.34E-12
1	89	120	Chr1 Set 1	HFF	1773	7	57	361	1.799324163	1.158004267	1.949825012	0.593901638	0.352508094	0.281926136	0.042738535	0.094711965	-0.035428048	-0.050125032	0.225839415	-0.214540151	0.071995802	0.13591291
1	91	120	Chr1 Set 1	HFF	337	3	9	50	1.861999215	1.11778089	2.022630332	0.552637263	0.350388799	0.302136822	-0.033011614	-0.008154438	-0.047752359	-0.051165381	-0.175957551	-0.251906608	0.545893079	0.382195433
1	120	120	Chr1 Set 1	HFF	217	99	215	215	0.11065219	0.833031626	0.188030387	4.430303203	0.986300948	0.991342117	0.025810438	-0.121504473	-0.105690247	-0.141472036	0.099699978	-0.405312346	0.705372278	0.120596898
1	52	232	Chr1 Set 1	HFF	3521	4	31	246	2.949128826	1.749501464	3.180545754	0.550063291	0.66584726	0.558810282	-0.139928496	-0.146959594	-0.227033344	-0.220800224	-1.171631828	-1.811509193	7.35E-17	2.15E-42
1	52	255	Chr1 Set 1	HFF	14892	55	555	4192	1.436235749	0.931661348	1.561529544	0.596633827	0.6654773	0.548455213	-0.134451377	-0.154780153	-0.166554016	-0.176105146	-0.594629884	-0.713376723	5.03E-61	4.29E-93
1	91	255	Chr1 Set 1	HFF	2504	1	41	351	2.116858037	1.185961006	2.253849195	0.526193593	0.447350003	0.38916866	-0.229443563	-0.252424451	0.151006736	0.226466655	-1.486867097	0.811597089	2.86E-31	3.05E-14
1	360	385	Chr1 Set 2	HFF	4369	20	219	1581	1.275230211	1.452972773	1.591247401	0.913102999	0.796392588	0.775070159	-0.037839745	-0.054812226	-0.007195085	-0.021239984	-0.249708317	-0.048212289	0.012372883	0.634463591
1	354	422	Chr1 Set 2	HFF	16411	60	691	4945	1.430417766	1.427338835	1.767414669	0.807585712	0.747571956	0.722376924	-0.073591059	-0.103767641	0.048710544	0.068788413	-0.47459501	0.308046294	3.75E-21	4.28E-10
1	360	422	Chr1 Set 2	HFF	11583	49	610	4118	1.292694988	1.191799401	1.551014581	0.768399869	0.770433267	0.74551391	-0.068630151	-0.099783562	0.020802354	0.011334048	-0.367551683	0.112812748	1.42E-13	0.025166303
1	385	422	Chr1 Set 2	HFF	9851	24	383	2369	1.688610782	1.528201163	2.022814258	0.755482693	0.774869056	0.755335635	-0.039488452	-0.059948714	0.007412645	0.014378942	-0.26933128	0.050489832	8.84E-05	0.461950967
1	389	422	Chr1 Set 2	HFF	472	4	29	228	1.026497775	1.152703894	1.203892064	0.957481097	0.771310245	0.747308414	-0.082858061	-0.057133693	0.010079818	0.01147393	-0.443978303	0.055245482	0.072104412	0.827106096
1	52	433	Chr1 Set 1	HFF	10116	19	173	1237	2.156353867	1.186545037	2.287034745	0.518813734	0.370594488	0.271156362	0.138921596	0.197952551	-0.227724803	-0.251862362	0.810673576	-1.260586037	9.01E-45	3.88E-119
1	91	433	Chr1 Set 1	HFF	5913	16	128	836	2.108700084	1.280576558	2.28955866	0.55931153	0.313643739	0.271137709	-0.051857788	-0.053756823	0.044404621	0.067730341	-0.365868616	0.269550292	6.62E-05	0.000636646
1	255	433	Chr1 Set 1	HFF	3983	10	103	709	1.825304875	1.077480325	1.938364162	0.555870949	0.537754593	0.488486914	0.069018077	0.104352177	-0.241298588	-0.296369606	0.34881443	-1.211612272	1.30E-05	7.23E-54
1	11	441	Chr1 Set 1	HFF	3333	9	62	489	2.053919692	1.139887339	2.173765108	0.524383861	0.378691012	0.283795015	0.118181137	0.178200046	-0.176383431	-0.16906581	0.663253069	-0.995181423	7.69E-12	1.07E-24
1	52	441	Chr1 Set 1	HFF	12659	23	209	1564	2.163076806	1.165171319	2.279903807	0.511061614	0.389695779	0.291188056	0.169467955	0.233191721	-0.242001659	-0.26237272	0.941135312	-1.408050126	3.40E-82	3.97E-168
1	433	441	Chr1 Set 1	HFF	7949	86	978	4968	0.833833139	0.687979832	0.918788041	0.748790582	0.854005055	0.845071727	-0.03634536	-0.057268833	0.02335302	0.035881162	-0.126832074	0.073774404	0.001191069	0.037338309
1	354	463	Chr1 Set 2	HFF	5201	10	159	1248	1.528748016	0.907160328	1.647565589	0.550606503	0.6573898	0.634700744	-0.156749834	-0.168764564	0.039471228	0.055617794	-0.668699803	0.162837925	5.76E-30	0.004413203
1	360	463	Chr1 Set 2	HFF	3942	10	129	1093	1.444786381	0.822280341	1.539064014	0.534272996	0.684653532	0.662443756	-0.158825598	-0.165260028	-0.009350187	-0.000129311	-0.608738087	-0.035352803	1.10E-23	0.557283381
1	385	463	Chr1 Set 2	HFF	5093	9	144	1362	1.448618646	0.855038393	1.581787515	0.540551992	0.65566887	0.62910532	0.003800023	-0.000635456	-0.034266874	-0.021375961	0.014914055	-0.134542293	0.786295643	0.014461849
1	389	463	Chr1 Set 2	HFF	469	2	15	126	1.389766127	1.197765626	1.580429836	0.757873332	0.662343049	0.636456148	-0.074004524	-0.104033441	0.071808329	0.090248863	-0.416885909	0.410436297	0.109467588	0.120431275
1	422	463	Chr1 Set 2	HFF	44464	263	2817	19675	1.088114554	0.704255511	1.20059215	0.586590134	0.777965042	0.765831797	0.025205457	0.026360167	-0.066129676	-0.066848848	0.081144958	-0.218680164	1.06E-07	2.76E-44
1	354	476	Chr1 Set 2	HFF	3972	11	108	931	1.573308407	0.910444179	1.684005519	0.54064204	0.632978902	0.614034223	-0.131956486	-0.143305158	0.075276302	0.089987278	-0.563536388	0.309507362	6.81E-17	2.04E-06
1	360	476	Chr1 Set 2	HFF	2129	3	73	592	1.44645452	0.840861418	1.56540484	0.537152688	0.676609856	0.6539304	-0.090685113	-0.106924159	0.037337378	0.040891879	-0.347253606	0.142272713	2.78E-05	0.085001421
1	385	476	Chr1 Set 2	HFF	2197	1	52	538	1.531497341	0.955018731	1.672176664	0.571123107	0.64763313	0.629564075	0.065311011	0.092692442	-0.127770892	-0.111869602	0.286249554	-0.581892764	0.00219279	1.85E-09
1	422	476	Chr1 Set 2	HFF	36250	174	2118	15449	1.117051317	0.862042595	1.254170914	0.687340605	0.766787433	0.753299284	0.049816739	0.0515965	-0.040345907	-0.054320071	0.196513963	-0.162055098	2.30E-21	1.54E-14
1	463	476	Chr1 Set 2	HFF	8599	84	899	5371	0.849596411	0.650707318	0.928100303	0.70111745	0.862631972	0.856496418	0.026342926	0.017528329	-0.009825952	-0.002444766	0.080593553	-0.030284419	0.014571016	0.362264916
1	52	994	Chr1 Set 1	HFF	1059	3	19	174	1.822616634	1.295490707	2.059251824	0.629107471	0.519455437	0.425396362	-0.189828475	-0.175947377	-0.221772284	-0.188028801	-1.209314959	-1.435637296	4.76E-10	2.89E-13
4	220	221	Chr4 Set 1	HFF	1575	25	347	1367	0.589013548	0.909973479	0.684844427	1.32873021	0.988496553	0.98761822	0.008432645	-0.062730784	-0.031001287	-0.071820664	0.034922998	-0.127684405	0.738077399	0.218830378
4	220	225	Chr4 Set 1	HFF	588	1	22	215	1.164513345	2.307215823	1.426073066	1.617880512	0.964518606	0.961635618	-0.037320191	-0.030183532	-0.015229781	-0.010592068	-0.387357792	-0.160067525	0.366337225	0.712472059
4	226	226.5	Chr4 Set 1	HFF	451	9	104	357	0.575094959	1.430473212	0.777506775	1.839820897	0.984968047	0.982195577	-0.035304377	0.00785668	-0.009305669	0.017684139	-0.213472586	-0.055499468	0.45451861	0.84376642
4	220	231	Chr4 Set 1	HFF	629	0	5	61	2.405405371	1.39097117	2.604220432	0.534121902	0.892787196	0.883074134	-0.058841781	-0.065781731	-0.046157985	-0.052356827	-0.358947946	-0.279818161	0.140458337	0.247701652
4	607	609	Chr4 Set 2	HFF	2033	15	262	1383	0.770650706	1.638088694	0.942393703	1.738221178	0.982971731	0.944768203	0.018857418	0.014385873	0.003482248	-0.0344513	0.139627571	0.026230942	0.395430183	0.875312382
4	607	610	Chr4 Set 2	HFF	14081	96	1203	7671	0.941050036	1.30806204	1.065299529	1.227881929	0.971622313	0.925209051	-0.009190808	-0.036473817	-0.004737898	-0.015623398	-0.057480458	-0.029492236	0.275475947	0.574001343
4	609	610	Chr4 Set 2	HFF	3265	81	892	2948	0.536131807	1.531641222	0.654092473	2.341627957	0.988244394	0.969930378	0.007645386	-0.022069804	0.008919792	-0.030662575	0.054429264	0.063622158	0.662330521	0.610406375
4	607	611	Chr4 Set 2	HFF	706	2	37	302	1.109878082	1.447365204	1.230636596	1.176110973	0.958035042	0.912805818	0.053490695	0.023899515	-0.095680473	-0.034933821	0.37403105	-0.680286185	0.155671401	0.010970837
4	609	611	Chr4 Set 2	HFF	2856	31	336	2026	0.750193782	1.332796165	0.855275895	1.558323079	0.984074179	0.957345121	0.007343322	-0.053442988	-0.010724872	-0.059549572	0.04588389	-0.066800422	0.694857201	0.56669925
4	610	611	Chr4 Set 2	HFF	2083	28	322	1579	0.705650146	0.836237824	0.779329766	1.073021794	0.983152398	0.954511874	-0.053866974	-0.070603435	-0.023803281	-0.051734798	-0.225463471	-0.099421891	0.013940515	0.277531647
4	611	611	Chr4 Set 2	HFF	2298	178	1697	2291	0.264220475	0.938752882	0.319047045	2.942365069	0.99206458	0.987137671	-0.000102169	-0.012368671	-0.005788022	-0.008097339	-0.000474533	-0.026836806	0.996094339	0.781538669
4	609	613	Chr4 Set 2	HFF	1019	0	0	2	16.96466276	9.949212347	18.23530111	0.545601758	0.033920148	0.020013002	0.249973467	0.249842471	0.000220837	-0.019239349	12.22282913	0.008720078	5.55E-16	0.994382265
4	610	613	Chr4 Set 2	HFF	1717	0	1	7	16.25887698	9.301265459	17.53909889	0.530316039	0.045590615	0.043339264	0.244402036	0.25118848	0.019888063	-0.00273458	11.10232312	0.757558908	9.03E-25	0.410179966
4	607	614	Chr4 Set 2	HFF	720	2	35	251	1.307751736	1.344000209	1.475296961	0.911003171	0.963669928	0.901293602	0.024400446	-0.001863028	-0.059822185	-0.061489113	0.151404163	-0.371744999	0.513309993	0.108748174
4	609	614	Chr4 Set 2	HFF	3793	15	164	1409	1.215732045	1.21266702	1.371405073	0.88425152	0.96286343	0.897693999	-0.027655505	-0.093890511	-0.008138823	-0.018818999	-0.159959821	-0.045580051	0.088569336	0.616306721
4	610	614	Chr4 Set 2	HFF	3059	10	196	1415	1.044290286	0.740331351	1.129166949	0.655643836	0.97432322	0.933871592	-0.039055636	-0.051226738	-0.030674102	-0.013023998	-0.135780795	-0.104915024	0.030769631	0.089841203
4	611	614	Chr4 Set 2	HFF	2214	8	157	1136	0.985516187	0.693964559	1.044601221	0.664334432	0.97667955	0.935498801	-0.021428653	-0.062726286	-0.022397607	-0.028896876	-0.07040265	-0.072496753	0.313535047	0.292150736
4	613	614	Chr4 Set 2	HFF	4232	0	2	9	16.17798509	9.392401416	17.63309596	0.532657534	0.02429699	0.028396625	0.194649682	0.167739163	0.126582297	0.126270496	7.225419161	5.013895996	2.08E-37	1.39E-16
4	607	614.5	Chr4 Set 2	HFF	10292	2	31	185	16.59451337	11.04990689	17.79877642	0.620823962	0.101533615	0.095408803	0.133486319	0.113064235	0.003536543	-0.016485511	7.158281566	0.174749479	3.93E-42	0.719791045
4	609	614.5	Chr4 Set 2	HFF	2160	15	109	780	1.234794999	1.409691947	1.360306854	1.036304377	0.963337115	0.902381273	-0.020554121	-0.067063324	-0.008309242	-0.024827321	-0.138403012	-0.054715533	0.339670182	0.699524953
4	610	614.5	Chr4 Set 2	HFF	10172	0	5	21	17.18931232	10.66753541	18.67018742	0.571367345	0.058004937	0.052329607	0.163741713	0.151856278	0.03105634	0.019396325	8.323673886	1.475677581	4.62E-62	0.001732659
4	613	614.5	Chr4 Set 2	HFF	7706	0	3	16	17.05362171	10.1290442	18.30618024	0.553312819	0.012266856	0.011127694	0.167400938	0.155808542	0.03298401	0.024272672	7.268632074	1.49965878	1.53E-49	0.003782166
4	614	614.5	Chr4 Set 2	HFF	796	15	128	578	0.723891516	0.465993762	0.786752877	0.592300042	0.986682416	0.962733717	-0.071682979	-0.082247493	-0.042259579	-0.035856221	-0.156757181	-0.091740735	0.043191957	0.233674067
4	609	615	Chr4 Set 2	HFF	2715	7	94	825	1.362880686	1.269283197	1.497277681	0.84772732	0.95220298	0.899619011	-0.083326562	-0.114961607	-0.0382485	-0.06698625	-0.489639071	-0.219681694	1.38E-05	0.046286111
4	613	615	Chr4 Set 2	HFF	1722	1	1	4	16.32405754	9.325289894	17.69151214	0.527105305	0.02823078	0.03484162	0.203990078	0.180029576	0.145309724	0.150360903	7.490037753	5.896313989	1.24E-17	1.38E-09
4	614	615	Chr4 Set 2	HFF	3113	30	321	1878	0.861213055	0.598328492	0.964220768	0.6205306	0.979527683	0.950245896	-0.070469434	-0.058411294	-0.037960647	-0.018412203	-0.201108896	-0.105714073	8.32E-05	0.034183615
4	614.5	615	Chr4 Set 2	HFF	2734	79	756	2480	0.515800194	1.158465641	0.610560841	1.89737953	0.989847449	0.974909233	-0.042426824	-0.041925319	-0.022228649	-0.072100609	-0.234799423	-0.124200829	0.026528664	0.245277637
4	609	616	Chr4 Set 2	HFF	8958	20	236	2085	1.525416118	1.183798204	1.66159393	0.712447357	0.941341085	0.863384415	-0.082366742	-0.125565627	-0.040148644	-0.016593428	-0.478009074	-0.224957056	5.81E-15	0.000144149
4	611	616	Chr4 Set 2	HFF	1827	2	46	430	1.534027492	1.912373957	1.716393354	1.114181637	0.951738653	0.870333511	-0.052511587	-0.095984237	-0.051543436	0.021119536	-0.478339856	-0.444216598	0.024797849	0.027587745
4	613	616	Chr4 Set 2	HFF	1839	0	0	2	16.37921285	9.574343827	17.88592593	0.535300429	0.03205932	0.043657211	0.184045828	0.161471283	0.137403553	0.135701469	7.041767689	5.519781565	1.79E-15	3.29E-09
4	614.5	616	Chr4 Set 2	HFF	3173	35	330	2115	0.813416047	0.707103308	0.885366357	0.798656175	0.982401399	0.954532119	-0.02583807	-0.06337869	-0.058171306	-0.037965824	-0.084815205	-0.187956721	0.145638229	0.001044569
4	615	616	Chr4 Set 2	HFF	2524	30	356	1878	0.715435071	0.671257069	0.792010313	0.847535769	0.985825179	0.96536497	-0.015971398	-0.016391764	0.009416148	-0.00948993	-0.048236812	0.028592185	0.422525437	0.636328732
4	609	617	Chr4 Set 2	HFF	2128	4	48	461	1.597349131	1.467440144	1.792731624	0.818549817	0.941095617	0.875265208	-0.044142569	-0.089235765	-0.040688478	-0.014429136	-0.316424005	-0.276741816	0.041739937	0.060566909
4	613	617	Chr4 Set 2	HFF	810	0	0	0	17.14942008	9.746738409	18.25433374	0.533941066	0.072463759	0.093366167	0.193327439	0.174811633	0.160314645	0.17537448	7.504689794	6.23292405	2.92E-08	4.53E-06
4	616	617	Chr4 Set 2	HFF	1530	17	274	1304	0.608257534	2.54618562	0.84616175	3.009100352	0.973314642	0.952254664	0.00266979	-0.074177866	-0.042023238	-0.057700331	0.032272163	-0.503847873	0.916896156	0.100355966
4	607	618	Chr4 Set 2	HFF	10352	22	215	1371	2.225668211	8.867982959	6.01678717	1.473873466	0.696939551	0.649230658	-0.026803002	-0.138137919	-0.056620123	-0.067542745	-1.13726968	-2.215142124	0.006386925	8.18E-09
4	609	618	Chr4 Set 2	HFF	1910	3	36	398	1.678450923	2.591943082	2.07853699	1.247003587	0.920217586	0.850525191	-0.018229148	-0.094001828	-0.053997418	-0.009408188	-0.228090247	-0.627469394	0.425902405	0.018272193
4	610	618	Chr4 Set 2	HFF	9983	14	175	1304	2.203924352	9.193574962	6.221796187	1.477640007	0.693754158	0.644383691	-0.014597058	-0.100890898	-0.034877048	-0.015541005	-0.64611177	-1.434853934	0.144741446	0.00049147
4	613	618	Chr4 Set 2	HFF	9241	8	94	978	3.064768156	10.75388712	9.236424884	1.164291082	0.496872722	0.477323433	-0.054857306	-0.14196429	-0.021411251	-0.038728352	-2.62560219	-0.989010341	1.32E-07	0.039568672
4	614	618	Chr4 Set 2	HFF	1747	5	69	528	1.337842977	2.571511118	1.676001289	1.53431333	0.953578161	0.893403865	0.024257819	-0.083650491	-0.040026699	0.004332676	0.284259785	-0.446105586	0.310902279	0.094430915
4	614.5	618	Chr4 Set 2	HFF	9639	9	122	989	3.402342117	11.21122142	9.988825778	1.12237631	0.492010775	0.463340634	-0.002001025	-0.088687083	-0.035401404	-0.043118165	-0.107483893	-1.725059681	0.844271881	0.000508398
4	617	618	Chr4 Set 2	HFF	1840	61	455	1533	0.574389922	3.176880731	0.980095204	3.241400139	0.966551158	0.951402913	0.035583623	-0.046867787	-0.042554451	-0.018302132	0.519667513	-0.607457701	0.127056363	0.068005737
17	40	86	Chr17	HFF	4000	54	708	3291	0.644989103	0.438628068	0.703185038	0.623773324	0.936377981	0.937192396	-0.017737795	-0.03181251	-0.032892319	-0.046385801	-0.034631555	-0.067904606	0.262043503	0.037506685
17	86	123	Chr17	HFF	29302	10	91	817	4.455297248	2.598018398	4.829702693	0.537925119	0.075811451	0.071035864	0.324003024	0.32700039	0.021458984	-0.011345926	3.756281641	0.264784103	0	0.000239178
17	86	142	Chr17	HFF	5062	18	248	1967	1.17421117	0.811077778	1.323276052	0.612931653	0.769529882	0.766122397	0.057942078	0.050106126	-0.059318854	-0.048658854	0.202800828	-0.219830505	3.71E-05	2.41E-05
17	121	142	Chr17	HFF	25188	140	1656	10669	1.132943864	0.733877586	1.237682029	0.592945174	0.796649289	0.799991387	-0.008058728	-0.00695109	0.03062605	0.020988112	-0.029167779	0.098652312	0.200919559	1.17E-06
17	123	142	Chr17	HFF	17711	10	66	505	4.486638876	2.641638265	4.872622022	0.542138966	0.081700408	0.079778716	0.297099701	0.296459203	0.027345903	-0.002898977	3.507762591	0.326272869	0	0.000272967
17	40	146	Chr17	HFF	805	3	26	226	1.450980136	0.880674217	1.589334486	0.554115087	0.703948728	0.703173654	0.004513353	0.015546522	-0.073862072	-0.077976315	0.018476373	-0.303906912	0.898262238	0.036147939
17	86	146	Chr17	HFF	6189	24	309	2285	1.222085916	0.810318637	1.37028466	0.591350586	0.757988222	0.760252686	0.000744602	-0.008775105	-0.071923568	-0.085925	0.002747574	-0.2645883	0.953297671	1.48E-08
17	121	146	Chr17	HFF	23625	148	1398	9633	1.145558567	0.821117919	1.269236333	0.646938555	0.776798745	0.779681115	0.000132172	-0.007006523	0.006108002	0.006279785	0.000537725	0.022838396	0.983792578	0.347841113
17	123	146	Chr17	HFF	19640	11	54	579	4.469114679	2.67087379	4.883956111	0.54686687	0.073176701	0.068132921	0.298887436	0.298119868	0.033128727	-0.000626009	3.548693655	0.413050632	0	3.42E-06
17	142	146	Chr17	HFF	1529	20	295	1251	0.65128488	0.511570626	0.708694254	0.721849547	0.933253403	0.934553858	-0.02021299	-2.69E-05	0.038307786	0.034493628	-0.049046631	0.087944896	0.429637974	0.134327692
17	40	156	Chr17	HFF	1211	3	31	254	1.729269812	1.105686777	1.913507493	0.577832478	0.590248008	0.589362134	0.012568776	-0.022192276	-0.05886355	-0.049723235	0.069978892	-0.308782489	0.662146338	0.040552324
17	86	156	Chr17	HFF	8401	27	288	2131	1.540425923	1.021889513	1.706289116	0.598895875	0.64030048	0.640404494	0.038523207	0.024393836	-0.046547782	-0.052822753	0.193169673	-0.218643699	0.000412888	1.97E-05
17	121	156	Chr17	HFF	33827	121	1643	12399	1.241843697	0.831954595	1.381408999	0.602250742	0.725639285	0.72455538	-0.000676993	-0.005036228	-0.034921932	-0.030351672	-0.002807492	-0.145968977	0.900912468	1.32E-10
17	123	156	Chr17	HFF	16861	8	74	521	4.486257023	2.687173463	4.880530964	0.550590393	0.08694405	0.082384326	0.301000688	0.298389716	-0.003792705	-0.028524193	3.613420611	-0.050240256	0	0.622402877
17	142	156	Chr17	HFF	5457	28	319	2070	1.220245708	0.792600088	1.338635344	0.592095593	0.764493798	0.766451489	0.057026567	0.041882816	-0.044360631	-0.031170974	0.198998517	-0.179807014	2.50E-05	0.001046011
17	146	156	Chr17	HFF	6442	85	812	4240	0.812156089	0.542738662	0.888197867	0.611056029	0.873582353	0.875496042	0.0437657	0.043845176	-0.009168289	0.004592925	0.108658833	-0.025175127	0.000441866	0.461889842
17	86	195	Chr17	HFF	2524	7	52	421	1.897681646	1.201694691	2.083675151	0.576718828	0.542585026	0.543798168	0.063703141	0.041041079	-0.02780569	-0.041476953	0.361863911	-0.152519296	0.001364408	0.162557985
17	121	195	Chr17	HFF	4270	12	150	1102	1.53788968	1.010400635	1.704899215	0.592645376	0.599094843	0.595878051	0.038786504	0.033919961	-0.008670265	-0.018273299	0.192750911	-0.044925394	0.011253564	0.571118311
17	123	195	Chr17	HFF	16856	5	52	452	4.775715394	2.917181072	5.235386439	0.557204536	0.056346307	0.053158722	0.277738565	0.277430447	0.015997491	-0.009636139	3.587923011	0.228162614	3.54E-296	0.037806756
17	142	195	Chr17	HFF	774	4	28	189	1.568974111	1.027028104	1.762306465	0.582774974	0.638979716	0.6449573	0.087435575	0.061571816	-0.018705616	-0.018694281	0.393447968	-0.096942724	0.014963447	0.603334998
17	146	195	Chr17	HFF	3462	10	120	865	1.555505789	1.033784936	1.725099714	0.599260975	0.63290547	0.631356009	0.007125608	-0.016056402	-0.010557459	-0.020100604	0.034746827	-0.05266876	0.675131439	0.534612238
17	156	195	Chr17	HFF	1707	5	62	487	1.425321043	0.928232952	1.573012467	0.590098916	0.652468899	0.646612038	0.053041176	0.051438309	0.036045506	0.027768639	0.244945395	0.169565514	0.028424381	0.13658119
17	86	206	Chr17	HFF	1465	8	51	400	1.405684908	0.909644503	1.575602875	0.577331076	0.697684292	0.700932608	-0.05091197	-0.059131483	0.036634344	0.045544713	-0.208758853	0.141236757	0.051382421	0.16107515
17	123	206	Chr17	HFF	11767	3	34	280	4.712889389	2.770664702	5.158230092	0.537134764	0.050801609	0.048803287	0.272909027	0.273812638	0.047350975	0.0186314	3.370182175	0.556885347	4.97E-200	2.77E-07
17	142	206	Chr17	HFF	2424	17	146	978	1.157656573	0.808690324	1.316964731	0.614056174	0.769231541	0.771506833	-0.043316398	-0.059598372	-0.036102184	-0.032565412	-0.153347848	-0.121213387	0.032961964	0.075548123
17	146	206	Chr17	HFF	1095	5	77	435	1.181320349	0.914694406	1.365711859	0.669756508	0.760184268	0.761929684	-0.078245716	-0.105003095	0.006570713	-0.005249776	-0.323563019	0.0258727	0.009591271	0.828064909
17	156	206	Chr17	HFF	725	1	43	221	1.403505678	0.924429674	1.54592092	0.597979924	0.688053782	0.683791969	-0.022672985	-0.033400874	0.028787797	0.025279217	-0.100861282	0.112850287	0.542183958	0.438955591
17	195	206	Chr17	HFF	2053	12	92	641	1.405866915	0.881316098	1.528633311	0.576538593	0.733547291	0.733024604	-0.069025896	-0.067461727	0.092621037	0.098959278	-0.302130133	0.348340982	0.00175167	2.63E-05
17	121	256	Chr17	HFF	16676	30	409	3629	1.660938808	1.070653126	1.851345294	0.57831088	0.597692998	0.594142344	-0.072756658	-0.089385379	0.003878679	0.013584654	-0.388174383	0.020092991	5.09E-21	0.616483814
17	142	256	Chr17	HFF	4858	8	136	1012	1.713421534	1.060621803	1.877037709	0.565050877	0.622665007	0.62981859	-0.075362283	-0.091687346	-0.026227213	-0.025337115	-0.347917793	-0.133979734	1.45E-07	0.067569998
17	146	256	Chr17	HFF	6112	18	182	1431	1.620213622	1.051505755	1.794632915	0.5859169	0.619671619	0.620246949	-0.10006757	-0.122034429	-0.023150756	-0.025245227	-0.486014462	-0.118827511	4.46E-15	0.07032963
17	156	256	Chr17	HFF	7316	17	224	1672	1.660897753	1.084860665	1.847523027	0.587197371	0.625182312	0.620344732	-0.082865164	-0.103707372	0.010955978	0.019191006	-0.451526409	0.057310084	1.26E-12	0.348772726
17	121	263	Chr17	HFF	764	5	19	152	1.719179632	1.233827016	1.93848274	0.636491102	0.582347718	0.568646429	-0.064380451	-0.072314757	0.056990173	0.071146575	-0.405387397	0.319824897	0.075331181	0.115501358
17	123	263	Chr17	HFF	2227	0	5	53	4.784799172	3.017177333	5.296288071	0.569677724	0.048076678	0.047580698	0.253275453	0.247496038	0.029944234	0.014583517	3.377747941	0.399520236	6.16E-34	0.157766085
17	156	263	Chr17	HFF	771	2	16	168	1.650114638	1.067550897	1.810650694	0.589595166	0.594563464	0.587605656	-0.07017596	-0.084999354	-0.014954039	0.009755976	-0.394254935	-0.073101398	0.051437917	0.678451896
17	195	263	Chr17	HFF	2296	8	64	493	1.667219577	1.094469758	1.853249693	0.590567889	0.645896551	0.645190133	-0.061429366	-0.075578039	0.018762549	0.042095135	-0.331063112	0.089868862	0.003233053	0.368851383
18	11	163	Chr18	HFF	1435	0	3	36	4.56822334	2.556613757	4.902598298	0.521481386	0.1282944	0.127644974	0.222504225	0.180521985	0.234292818	0.240184439	2.547954959	2.51588247	1.48E-17	2.40E-19
18	141	163	Chr18	HFF	1080	1	2	23	5.131660913	2.92031101	5.534116904	0.527692324	0.112826073	0.118342036	0.286726164	0.27096018	-0.043702823	-0.06306198	3.489361238	-0.537708046	6.95E-22	0.151217616
18	141	167	Chr18	HFF	4070	26	301	2059	0.992114193	0.623820898	1.079401904	0.577931997	0.883732214	0.88520139	0.02284027	0.016262215	-0.043834029	-0.036031601	0.055398587	-0.109961995	0.145151467	0.005158828
18	163	167	Chr18	HFF	5092	1	6	91	5.157954475	2.974073784	5.604600074	0.530648707	0.016527908	0.01876712	0.258920147	0.242195824	0.058012143	0.045894663	3.001517385	0.677171619	8.63E-79	3.44E-05
18	11	186	Chr18	HFF	773	3	17	126	1.819486585	1.028503181	1.950834498	0.52721191	0.637452459	0.642471652	0.020967506	0.026682213	0.174241041	0.180126736	0.101089231	0.705606892	0.560514405	1.09E-06
18	141	186	Chr18	HFF	5402	22	274	1995	1.233467631	0.71749989	1.324080128	0.541885551	0.83251815	0.837122181	-0.063718847	-0.059663085	-0.003204202	0.00175282	-0.185027738	-0.009021711	2.77E-06	0.813859894
18	167	186	Chr18	HFF	2786	22	223	1424	0.98813613	0.591444194	1.054129056	0.561073799	0.891260945	0.893241543	-0.048173932	-0.05460372	-0.029525093	-0.035478997	-0.111004401	-0.068634646	0.010988023	0.119221245
18	11	193	Chr18	HFF	3005	3	77	573	1.76066873	1.074492034	1.889041251	0.568802843	0.663162346	0.665827146	-0.037951554	-0.04933971	0.08042873	0.098812198	-0.182033214	0.343258266	0.037497329	1.01E-05
18	186	193	Chr18	HFF	698	8	164	606	0.587992219	0.416960938	0.643593464	0.647863847	0.951014244	0.953293874	0.018916639	0.012124651	0.03370352	0.017638951	0.031270803	0.054524246	0.617835301	0.373952995
18	11	250	Chr18	HFF	6	0	0	0	2.6137534	0.918762723	2.854451844	0.321870108	0.630683661	0.753702346	-0.25816973	0.2	0.031509466	0.347862621	-1.455912834	0.143576315	0.621349118	0.952751442
18	89	250	Chr18	HFF	6	0	0	0	1.783966165	0.659857474	1.830294974	0.360519743	0.598441321	0.81167945	-0.115729047	-0.371428571	-0.345216747	-0.405839725	-0.359940381	-1.287604631	0.827181421	0.502745413
18	141	250	Chr18	HFF	16	0	0	7	1.076535099	0.675401384	1.210908785	0.557764047	0.907580343	0.908020849	0.004218058	-0.061764706	-0.055706327	-0.085356903	0.01017328	-0.123397929	0.987630489	0.837643871
18	167	250	Chr18	HFF	4614	22	217	1505	1.314286934	0.813953406	1.424413412	0.571430597	0.823503605	0.824984026	-0.080888673	-0.083201805	-0.050421145	-0.048319094	-0.255058399	-0.157123819	3.75E-08	0.000612135
18	186	250	Chr18	HFF	18	0	3	7	1.109347144	0.628434563	1.072832321	0.585771468	0.893089591	0.922044521	0.056572349	0.131062951	-0.162336518	0.0753743	0.144046483	-0.39993844	0.823564397	0.519846903
18	11	303	Chr18	HFF	2416	2	45	317	2.078060536	1.137105797	2.205856778	0.515493938	0.576425893	0.576746875	-0.028296601	-0.03619817	0.171060882	0.18125919	-0.147426206	0.708508778	0.164402453	2.53E-17
18	141	303	Chr18	HFF	3447	7	105	824	1.529047595	0.901049655	1.655767571	0.544188491	0.756238532	0.760453293	0.058600423	0.051393883	-0.102547976	-0.095902172	0.195308378	-0.373968009	0.000576984	1.60E-09
18	167	303	Chr18	HFF	2630	9	96	650	1.51940724	0.951466758	1.64050276	0.579984857	0.785271589	0.789616045	-0.098069031	-0.096603481	0.000631695	0.007309975	-0.358990474	0.002234073	4.68E-07	0.974168883
18	186	303	Chr18	HFF	3639	7	139	1072	1.394969838	0.863803919	1.504912691	0.573989391	0.803502228	0.804165447	-0.022942883	-0.02501789	-0.090650701	-0.086401192	-0.072397792	-0.309432992	0.166445441	4.31E-08
